# Supplementary material for: Changes in food purchase, consumption and handling during COVID-19 pandemic among single person households
Source: PLoS One. 2023 Nov 29;18(11):e0294361. doi: 10.1371/journal.pone.0294361 (PMC10686418; doi:10.1371/journal.pone.0294361)
Supplement: S1 File — (XLSX) [file pone.0294361.s001.xlsx]

## Sheet: S1 File. COVID-19 Pandemic-Nutr
Case	Q1	Q2	Q3	Q4	Q5	Q6	Q7	Q8	Q9	Q9a	Q10	Q11	Q12	Q14	Q15	Q16	Q17	Q18a	Q18b	Q18c	Q18d	Q18e	Q18f	Q19Meat	Q19Fish	Q19Tuna_Salmon	Q19Bread_Grain	Q19Salty_snacks	Q19Frozen_food	Q19Fruits	Q19Vegetables	Q19Eggs	Q19Milk_Cereal	Q19Fast_food	Q19Desserts	Q19RTE_meals	Q22Vita_ADEK	Q22Vita_BCFolBio	Q22Minerals	Q22Water	Q22Soda	Q22Alcohol	Q23	Q24	Q25	Q26	COO_1	LRE_1
CV0055	2	1	2	6	1	4	2	1	1	1	1	1	1	1	1	1	3		2	2	4	4	3	1	1	1	3	3	2	4	4	4	4	3	4	1	1	1	1	4	1	1	2	1	4	4	0.0111712	-2.24
CV0115	2	1	2	2	1	5	3	1	1	1	1	1	1	4	3	1	1		2	1	3	4		1	1			2	3		4	4	4		2	3	3		3	4	2	1	1	3	1	2	0.0227273	-1.95455
CV001	2	2	6	4	7	5	2	1	1	1	1	3	3	2	4	2	3	1	1	3	1	1	2	3	4	1	3	2	4	3	4	3	1	2	2	2	3	3		3	2	1	3	1	4	1	0.0111712	-2.24
CV002	2	2	7	2	7	5	2	1	1	1		1	1	4	4		3	1	1	2	1	1	2	2	3	3	3	2	3	3	3	2	2	2	2	2	3	3	3	4	2	1	2	1	2	2	0.0111712	-2.24
CV004	2	3	7	1	7	5	2	1	1	1	1	4	1	2	4	2	3	1	1	2	1	1	1	2	2	2	2	2	2	2	2	2	2	2	2	1	3		2	2	1	1	3	1	1	2	0.0111712	-2.24
CV005	2	3	4	2		5	2	2	2	2	2	4	1	2	4	1	3	1	2	2	3	3	2	2	4	4	1	1	1	1	3	3	3	3	1	1	2	2	2	2	2	1	3	1	1	3	0.00726533	1.80645
CV0011	1	2	5	5	7	5	3	2	1	1	1	3	3	4	4	5	3	1	2	2	2	1	2	3	3	3	2	3	3	3	3	3	3	1	3	1	3	2	2	3	4	2	2	1	4	1	0.0111712	-2.24
CV0017	2	2	5	3	4	5	1	1	1	1	2	1	1	1	1	2	3	1	1	2	1	1	2	3	3	3	3	3	3	3	3	3	3	1	2	1	1	1	1	3	1	3	2	1	4	1	0.0111712	-2.24
CV0020	2	3	4	2	3	5	3	2	2	2	2	3	1	1	1	1	3	1	1	3	4	4	1	3	2	4	4	4	4	4			3	3	4	3	4	4	4	4	2	1	3	1	2	1	0.00726533	1.80645
CV0021	1	2	1	2	1	4	3	2	1	1		2	3	2	1	1	3	1	1	2	1	3	2	3	2	2	3	3	4	3	3	2	4	3	4	4	1	4	1	3	4	3	3	1	2	4	0.0111712	-2.24
CV0027	2	3	2	2	7	5	2	1	2	2	3	2	1	1	1	1	3	1		3	1	1	1	3	2	1	3	2	3	4	2	2					2	3	3	3	2	2	3	1	4	1	0.00726533	1.80645
CV0036	1	4	6	5	7	5	6	5	3	2	1	1	1	1	4	2	3	1	1	2	1	1	2	2			3	3	3	4	3	3	4	2	2	2	3	3	3	4	2	2	3	1	2	2	0.00726533	1.80645
CV0038	1	4	7	3	7	5	6	5	3	2	1	1	1	1	1	4	3	1	1	2	1	1	2	3	3	3	3	3	3	3	3	3	3	3	3	3				3	3	3	2	2	3	2	0.00726533	1.80645
CV0041	1	4	5	2	7	5	5	4	3	2	1	1	1	1	1	3	3	1	1	2	1	3	2	3	3	1	3	3	3	3	3	3	3	3	3	1	3	3	3	3	3	1	2	1	3	3	0.00726533	1.80645
CV0051	1	1	2	6	1	4	2	1	1	1	1	1	1	2	2	1	3	1	2	3	1	1	2	3	1	1	3	1	1	4	4	4	3	2	2	1	3		3	4		1	3	3	4	3	0.0111712	-2.24
CV0056	2	1	3	2	2	5	2	1	1	1	2	2	1	1	2	1	1	1	1	1	3	1	1	3	3	3	3	3	3	3	3	3	3	3	3	3	3	3	3	3	3	3	2	2	2	3	0.0227273	-1.95455
CV0058	2	2	5	5	4	5	6	5	1	1	2	1	1	4	1	1	5	1	3	3	4	4	3	4	4	4	3	4	3	4	4	4	3	4	4	1	1	1	1	4	1	2	3	3	4	1	0.0414201	-2.07692
CV0062	2	3	1	2	2	5	1	1	4	2	1	2	1	2	1	1	3	1	2	2	2	2	2	2	2	2	3	3	3	3	3	3	3	3	3	3	3			3	3	3	1	2	2	1	0.00726533	1.80645
CV0063	2	2	2	2	4	5	1	1	1	1	1	2	1	1	2	1	1	1		2	2	2	2	1	2	2	3	3	3		3	3	3	3	3	3	3	3	3	2	3	2	1	2	1	2	0.0227273	-1.95455
CV0065	1	2	1	2	4	1	2	1	1	1	1	1	1	2	2	3	3	1	4	3	3	3	2	4	4	1	4	3	2	4	4	2	1	3	2	3	1	1	1	4	2	3	3	1	4	1	0.0111712	-2.24
CV0067	2	4	4	2	3	5	3	2	2	2	2	1	1	3	3	2	3	1	1	2	1	1	2	3	3	3	3	3	3	3	3	3	3	3	3	3	1	1	1	3	3	1	2	1	3	2	0.00726533	1.80645
CV0073	2	4	7	3	7	5	6	5	1	1			1	1	1	1	3	1	2	2	1	1	3	3	3	3	3	4	4	3	3	3	4	3	4	4	3	3	3	3	3	2	2	2	3	3	0.0111712	-2.24
CV0074	2	3	5	2	2	5	1	1	2	2	2	1	1	2	2	1	1	1						2	1	1	4		1	3	3	3	3	1	1	1	4	4	1	4	2	1	2	1	1	2	0.0249433	2.04762
CV0085	2	5	4	1	3	5	2	2	4	2	1	1	1	1	1	4	3	1	1	2	1		2	3	2	1	3	4	4	4	4	1	4	4	4	4	2	1		3	4	4	3	2	2	3	0.00726533	1.80645
CV0086	2	2	7	2	7	5	2	1	1	1	1	1	1	4	4	3	1	1	1	1	1	1	1	2	4	4	4	4	1	4	4	4	4	1	4	4	1	2	4	4	4	1	1	3	2	1	0.0227273	-1.95455
CV0087	2	4	3	5	4	4	3	2	2	2	2	1	1	1	1	2	3	1	2	3	1	1	1	3	1	1	3	3	3	3	3	3	3	3	3	1	2	4	4	4	2	2	1	1	2	4	0.00726533	1.80645
CV0088	2	4	5	2	7	5	3	2	1	1		1	1	1	1	2	3	1	1	2	1	1	3	3	2	3	3	3	3	3	3	3	3	3	3	2	3	3	3	3	3	3	2	1	2	2	0.0111712	-2.24
CV0091	2	2	7	5	2	5	3	4	1	1	1	2	1	1		4	5	1	2	4	4	4	4	2	2	3	2	2	4	3	3	3	3	4	4	4	4	4	3	3	1	1	2	1	3	1	0.0414201	-2.07692
CV0106	2	2	1	3	1	3	2	1	1	1	1	1	1	3	1	2	5	1	3		4	4	3	3	4	1			4	4	4	3	3	3	2	3	1	4	4	4	2	2	3	1	4	3	0.0414201	-2.07692
CV0108	2	2	6	2	7	5	2	1	1	1	3	1	1	1	1	1	1	1	1	2	3	3	3																								0.0227273	-1.95455
CV0110	2	2	3	2	1	5	4	5	2	2	4	1	1	1	4	2	4	1	1	2	3	3	2	3	3	3	3	3	3	3	3	3	3	3	3	4	2	2	2	3	1	3	3	1	3	3	0.0571429	1.57143
CV0114	2	2	1	3	1	3	1	2	1	1	1	1	1	1	1	1	3	1	2	2	1	1	3	3	3	3	4	4	3	3	3	3	3	4	4	4	3	3	3	4	4	3	2	3	1	3	0.0111712	-2.24
CV0117	1	4	4	3	3	5	4	4	1	1	1	1	1	2	4	2	3	1	1	2	1	1	2	2	3	4	3	2	4	3	3	3	2	4	3	4	3	3	3	4	2	3	3	2	2	2	0.0111712	-2.24
CV0121	1	3	1	1	3	5	2	1	4	2	4	1	1	1	1	2	5	1	2	2	1	2	2	3	2	2	3	3	3	3	3	3	3	3	3	3				4	4	4	2	3	3	2	0.0357143	1.92857
CV0123	1	3	4	5	3	5	5	4	3	2	1	1	1	2	1	2	3	1	1	2	1	4	2	2	1	4	4	2	4	4	4	4	4	2	2	2	4	4	4	4	2	4	3	1	2	4	0.00726533	1.80645
CV0128	2	3	2	2	3	5	4	3	5	2	2	2	1	1	1	2	3	1	1	2	4	4	2	3	1	1	3	3	4	4	4	3	4	4	4	4	3	1	1	4	2	4	2	1	4	3	0.00726533	1.80645
CV0136	2	1	4	2	6	5	1	1	2	2	2	1	1	2	4	2	3	1	1	2	1	1	2	3	3	3	3	3	1	3	3	3	3	2	3	3	1	3	3	3	3	1	2	2	3	4	0.00726533	1.80645
CV0139	2	3	1	4	1	4	2	1	1	1	1	1	3	4	4	2	2	1	1	2	2	2	2	3	3	3	3	3	3	3	3	3	3	3	3	3	1	1	1	3	2	1	3	1	4	2	0.15625	-2.25
CV0142	2	4	4	3	7	5	6	5	2	2	2	1	1	1	1	2	3	1	1	2	3	1	2	3	3	3	3	3	3	3	3	3	3	3	3	3	3	3	3	4	2	4	2	1	4	4	0.00726533	1.80645
CV0143	2	4	5	3	2	5	2	1	2	2	1	3	1	1	1	1	2	1	2	2	4		2	1	1	1	3	2		3	4	4		2		4	1	1	1	4	2	1	2	1	1	2	0.1	1.8
CV0144	1	2	4	5	3	5	3	2	2	2	4	1	1	3	1	5	3	1	1	2	1	1	2	2	2	2	2	2	2	2	2	2	2	2	2	2	4	4	4	4	4	4	3	1	2	3	0.00726533	1.80645
CV0151	1	4	1	2	2	5	6	5	2	2	3	1	1	1	4	4	3	1	1	3	3	1	2	3	1	1	3	3	3	3	3	3	3	3	3	1	1	1	1		4	1	3	2	2	2	0.00726533	1.80645
CV0152	1	1	2	6	3	5	6	5	3	2	1	1	1	1	1	4	3	1	1	2	1	1	2	3	3	3	3	3	3	3	3	3	3	1	3	1	3	3	3	3	1	1	2	2	3	2	0.00726533	1.80645
CV0154	2	1	1	1	4	6	5	5	2	2	1	1		2	1	2	3	1	1	2	1	1	4	3	4	3	3	3	3	4	3	4	3	2	2	4	3	3	3	4	2	1	3	3	4	1	0.00726533	1.80645
CV0155	1	1	1	2	1	1	6		2	2	2	1	1	1	1	4	3	1	1	2	3	3	2	3	3	1	3	3	1	3	3	3	3	3	4	3	2	3	3	4	2	1	3	2	2	2	0.00726533	1.80645
CV0158	1	2	6	4	7	5	6	5	3	2	2	1	1	2	2	1	3	1	1	2	1	1	1	3	3	3	3	3	3	3	3	3	3	3	3	3	1	1	3	3	1	4	3	1	2	3	0.00726533	1.80645
CV0160	2	3	2	6	5	5	2	1	2	2	2	2	1	2	1	4	3	1	1	3	4	4	2	3	2	3	4	4	3	3	3	3	3	2	4	3	1	4	1	3	4	1	3	1	2	3	0.00726533	1.80645
CV0161	1	4	4	2	7	5	4	2	1	1	1	1	1	3	3	2	3	1	1	2	3	1	2	3	3	4		1	1	3	3	3	1	1	1	1	1	1	1	3	1	1	2	2	1	2	0.0111712	-2.24
CV0162	1	3	5	3	3	5	6	5	3	2	1	1	1	3	3	1	3	1	4		1	1	3	4	4	3	3	3	2	3	3	3	3	3	3	3	1	1	1	4	4	1	3	3	3	1	0.00726533	1.80645
CV0165	2	2	1	2	2	3	2	1	1	1	3	1	1	2	2	2	3	1	1	2	1	1	3	3	1	1	4	3	2	3	3	3	3	3	2	3	3	2	2	4	3	2	2	1	2	3	0.0111712	-2.24
CV0166	2	3	2	2	3	5	2	1	4	2	2	1	1	1	1	2	3	1	1	3	3	1	1	2	2	2	3	3	3	3	3	2	1	1	1	1		3	2	3	1	1	2	1	3	3	0.00726533	1.80645
CV0169	2	2	2	3	3	5	3	1	2	2	1	1	1	2	3	1	3	1	4	2	1	1	2	3	3	4	2	2	3	4	2	2	2	4	3	4	1	1	3	4	3	4	3	2	2	3	0.00726533	1.80645
CV0172	1	1	3	3	3	5	4	3	2	2	2	1	1	1	1	1	5	1	1	2	1	4	2	3	3	3	3	3	3	3	3	3	3	3	3	3	3	3	3	3	3	3	2	2	3	2	0.0357143	1.92857
CV0175	2	4	3	3	1	5	6	5	5	2	4	4	4	4	4	2	3	1	2	2	2	4	2	1	3	1	3	3	3	3	3	3	3	2	3	3	1	1	1	3	3	3	3	1	3	1	0.00726533	1.80645
CV0186	2	2	3	4	1	4	2	1	1	1	1	2	1	1	1	4	3	1	1	2	1	1	2	3	3	2	3	3	2	3	3	3	3	2	3	2	3	3	3	3	2	2	2	1	2	4	0.0111712	-2.24
CV0190	2	3	1	2	3	5	2	1	1	1	3	1	1	1	3	2	3	1	1	2	1	1	1	3	2	4	2	4	4	4	4	4	4	3	2	4	1	1	1	3	2	1	2	2	3	3	0.0111712	-2.24
CV0192	1	2	1	3	1	4	1	1	1	1	2	1	1	1	1	2	6	1	2	2			3	3					4					4		4	4		4				1	2			0.015625	-1.125
CV0193	1	1	3	3	3	5	2	2	3	2	1	1	1	4	4	4	3	1	1	2	4	1	1	2	3	4	2	1	2	3	4	4	4	1	2	2	1	1	1	4	1	1	3	1	2	1	0.00726533	1.80645
CV0194	1	3	2	2	3	5	6	5	5	2	1	1	1	4	4	2	3	1	1	3	4	1	2	3	3	3	3	3	3	2	3	3	3	3	2	4	1	1	1	3	3	3	3	1	3	1	0.00726533	1.80645
CV0196	1	5	3	3	3	5	6	5	2	2	2	1	1	1	1	1	3	1	1	3	1	1	1	4	4	1	2	2	2	4	4	2	2	2	2	1			4				2	1	4	3	0.00726533	1.80645
CV0197	2	4	1	2	1	2	2	1	1	1	2	1	1	1	1	1	4	1	1	2	3	3	2	2	2	2	3	3	3	4	4	1	2	2	2	2							3	1	3	3	0.175	-2.75
CV0198	2	1	1	2	1	2	1	1	1	1	2	1	1	1	1	2	3	1		2	3	4	2	2	3	1	3	3	3	3	3	3	3	3	3	3	1	1	1	4	3	1	1	1	2	1	0.0111712	-2.24
CV0201	2	3	1	3	2	5	2	1	4	2	3	1	1	1	1	2	3	1	1	4	1	1	3	2	3	1	3	3	2	3	3	4	3	4	4	1	1	1	1	4	1	3	1	1	3	1	0.00726533	1.80645
CV0204	1	4	1	2	3	5	6	5	1	1	1	1	1	4	1	2	3	1	1	2	1	1	2	3	3	1	3	3	3	3	3	1	3	3	3	3	1	1	1	3	3	3	2	2	3	3	0.0111712	-2.24
CV0208	2	1	4	4	3	5	6	5	1	1	2	1	1	2	2	2	5	1	2	2	1	1	2	3	1	1	3	4	3	4	4	3	3	3	3	1	3	1	3	3	1	1	2	2	3	2	0.0414201	-2.07692
CV0214	1	2	2	5	1	5	2	2	1	1	1	1	1	1	1	2	3	1	1	2	1	1	2	3	2	3	3	2	2	3	3	3	2	1	3	1	1	3	3	4	3	1	2	1	3	2	0.0111712	-2.24
CV0227	2	4	2	4	3	5	2	1	1	1	1	1	1	1	4	4	3	1	2	3	1	1	3	4	2	1	4	4	4	3	3	3	1	4	4	4	1	1	1	4	1	4	3	1	4	1	0.0111712	-2.24
CV0230	2	4	2	5	4	5	2	1	2	2	2	1	2	1	1	2	5	1	1	3		3	3	4	4	4	4	4	4	3	3	3	4	4	3	3	2	2	3	3	3	1	3	3	2	2	0.0357143	1.92857
CV0231	2	3	4	5	5	5	5	5	3	2	1	1	1	1	4	3	2	1	2	3	1	3	1	1	4		4	2	2	4	3		3		1	1		3	3	4	1	3	3	1	4	2	0.1	1.8
CV0232	1	4	3	2	3	5	6	5	2	2	2	1	1	1	1	2	4	1	2	2	4	1	2	3	3	3	2	4	1	3	3	3	3	3	3	1	1	3	3	3	2	3	2	1	4	3	0.0571429	1.57143
CV0234	2	4	3	5	2	2	2	1	2	2	1	1	1	1	4	5	3	1			3		3					3			1							1	3	1		4	1	3	2	4	0.00726533	1.80645
CV0010	2	1	1	4	1	4	1	2	1	1	1	1	1	3	1	2	3	2	2	3	1	4	4	2	4	4	2	2	4	4	3	3	4	4	3	4	1	1	1	4	3	3	3	1	4	4	0.0111712	-2.24
CV0012	2	2	5	2	7	5	2	1	1	1	1	2	3	3	2	1	1	2						2	2	2		2	2	2		2	2	2						2	2		2	1	1	2	0.0227273	-1.95455
CV0013	1	2	5	2	4	5	1	1	1	1		4	3	1	1	4	3	2		2	1	1	1	4	2	2	2	3	3	2		4		2	2	3	3		2	2		1			4	4	0.0111712	-2.24
CV0014	2	2	5	2	4	5			1	1	1	2	3	1	2	1	3	2	1	2	1	1	1	4	2	2	2	4	2	2	2	4	4	4	4	2	4	4	4	2	4	1	3	1	2	1	0.0111712	-2.24
CV0024	2	2	2	2	3	5	1	2	2	2	4	2	1	3	3	2	3	2	1	2	2	2	1	2	2	2	2	2	1	2	2	3	2	3	2	2	2	2	2	2	2	2	2	1	2	2	0.00726533	1.80645
CV0025	2	3	3	1	4	5	2	1	2	2	2	4	3	3	2	1	3	2	4	2	1	1	3	3	2	2	3	3	4	3	3	4	4	4	4	3	1	2	3	4	3	2	2	2	2	3	0.00726533	1.80645
CV0026	2	2	2	4	4	5	1	1	1	1	3	2	3	3	3	2	1	2	1	2	3	3	2	3	3	3	4	4	4	4	4	4	4	3	4	4	1	3	3	4	3	1	3	2	2	2	0.0227273	-1.95455
CV0028	1	3	3	3	1	5	1	1	1	1	2	3	3	1	1	1	3	2	1	3	1	1	2	3	3	2	3	3	3	3	3	3	4	4	3	4				3	3	1	2	3	3	3	0.0111712	-2.24
CV0029	1	3	2	2	1	5	2	1	2	2	3	2	1	1	1	1	1	2	1	2	1	1	1	2	4	2	4	4	4	3	3	2	4	4	4	4							3	1	2	2	0.0249433	2.04762
CV0031	2	3	2	3	3	5	5	1	2	2	2	2	1	2	2	3	2	2	3	3	1	1	2	3	2	4	3	3	4	4	3	4	4	2	1	3	3	3	4	4	2	1	2	1	4	3	0.1	1.8
CV0034	2	3	1	2	3	5	6	5	2	2	2	1	1	1	1	3	2	2	3	2	1	4	2	3	1	3	3	2	2	3	3	3	3	4	3	3	3	3	4	4	2	1	2	2	3	3	0.1	1.8
CV0035	2	3	3	2	2	5	2	1	2	2	2	2	1	4	1	2	1	2					2	2		3	3	3	1	3	3	2	2	2	2	1	3	3	3	3	3	1	3	1	3	3	0.0249433	2.04762
CV0037	1	4	3	4	3	5	6	5	2	2	2	1	1	2	2	4	3	2	1	2	1	1	2	3	3	3	3	3	3	3	4	4	3	2	2	1	1	1	3	3	2	3	2	1	3	2	0.00726533	1.80645
CV0039	2	2	1	5	1	4	2	1	1	1	1	1	1	2	1	1	1	2	2	2	4	4	4	4	1	1	3	3	3	3	3	3	3	3	3	3	3	3	3	3	3	3	1	1	2	2	0.0227273	-1.95455
CV0044	2	2	2	6	3	5	1	1	5	2	4	4	1	2	2	2	3	2	2		1	1	2	3	3	3	2	2	3	4	4	2	3	3		1	4	1	1	4	2	1	3		3	2	0.00726533	1.80645
CV0045	1	2	5	6	3	5	6	5	1	1		1	1	1	1	2	3	2	1	2	1	1	3	2	3	3	4	3	1	3	3	2	1	4	2	1	3	3	1	4	2	1	3	1	4	1	0.0111712	-2.24
CV0046	2	2	1	4	1	4	2	1	1	1	2	1	1	2	2	3	3	2	1	2	3	3	2	3	3	1	3	3	3	3	4	3	3	3	2	4	3	1	2	4	3	2	2	2	2	3	0.0111712	-2.24
CV0047	1	2	1	3	1	3	2	1	1	1	1	1	1	1	2	2	1	2	2	2				3	3	3	3	3		4	4	3	3	3	3	3	4	3	4	4	2	2	3	1	4	3	0.0227273	-1.95455
CV0052	2	2	3	2	1	5	3	2	4	2	2	2	1	1	2	2	3	2	2	2	4	4	2	2	2	4	2	3	2	2	2	2	2	3	3	3	1	1	3	3	3	1	2	1	3	3	0.00726533	1.80645
CV0054	2	2	1	1	4	5	3	2	1	1	2	2	2	3	2	2	2	2	3	3	1	1	2	4	3	3	4	4	4	4	3	3	2	3	4	1	3	2	4	4	3	1	2	2	3	3	0.15625	-2.25
CV0057	2	2	4	5	2	5	3	2	1	1	1	1	1	2	1	3	3	2	2	2	2	1	2	2	2	3	3	4	4	4	4	3	2	2	2	3	3	4	4	3	2	4	2	1	4	4	0.0111712	-2.24
CV0059	2	2	5	4	3	5	6	5	4	2	2	1	1	2	4	3	4	2	2	3	3	3	2	2	4	4	3	4	1	4	4	3	1	2	3	1	3	3	3	3	3	1	3	3	4	2	0.0571429	1.57143
CV0064	3	3	1	2	4	5	3	2	5	2	3	2	1	4	4	2	1	2	2	1	1	1	3	1	3	2	1	1	4	2	2	4	4	4	1	3	1	1	1	2	4	1	1	1	2	1	0.0249433	2.04762
CV0066	2	3	1	4	1	4	2	1	5	2	3	1	1	3	1	1	3	2	2	3	2	4	2	3	4	4	4	2	4	4	4	4	4	2	2	3	1	3	3	4	2	2	3	1	2	4	0.00726533	1.80645
CV0068	1	2	3	3	1	5	3	3	2	2	2	2	1	1	3	2	3	2	1	2	3	3	3	4	1	4	2	3	4	2	2	2	2	4	4	4	1	1	1	4	3	4	3	1	3	3	0.00726533	1.80645
CV0069	2	3	4	3	4	5	5	4	1	1		1	1	1	1	1	3	2	1	2	1	1	2	3	3	3	3	3	3	3	3	3	3	3	3	3	3	3	3	4	1	1	3	1	4	3	0.0111712	-2.24
CV0070	2	3	5	2		5	4	5	2	2	2	1	1	1	4	2	5	2	1	2	2		2	2	4	2	3	1	4	4	3	3	3	2	3	1	1	1	1	4	1	1	3	1	3	2	0.0357143	1.92857
CV0071	1	4	3	2	3	5	2	1	5	2	2	1	1	2	2	1	1	2						2						2	2	2	2			2		1		2			2	1	3	2	0.0249433	2.04762
CV0072	1	4	6	5	3	5	2	5	5	2	1	2	1	1	1	2	3	2	1	2	1	1	2	3	3	2	2	3	4	4	2	2	2	2	4	4	4	1	1	4	4	2	3	1	1	4	0.00726533	1.80645
CV0075	1	2	1	3	2	3	2	1	1	1	1	1	2	3	3	1	3	2	2	3	1	4	3	4	2	1	2	3	4	3	3	3	2	4	1	2	1	1	1	4	2	2	2	1	2	1	0.0111712	-2.24
CV0077	1	5	1	3	2	2	1	1	1	1	1	1	1	1	1	2	5	2	2	2	4	4	3	1	1	3	3	3	3	3	3	3	2	2	1	3	1	1	1	3	3	1	3	2	1	3	0.0414201	-2.07692
CV0078	1	5	1	2	1	2	4	4	2	2	2	1	3	2	3	2	6	2	4	2	1	1	3	3	2	2	3	3	3	3	3	3	3	3	2	2	1	3	3	2	2		2	1	4	1	1	9
CV0080	2	5	1	2	2	5	2	1	4	2	2	1	1	1	1	3	3	2	2	3	1	1	2	2	1	1	2	3	4	3	4	4	4	3	2	4	1	1	1	2	4	1	1	1	2	1	0.00726533	1.80645
CV0081	2	4	1	1	2	5	2	1	1	1	1	2	1	2	4	4	1	2	4	4	3	3	3	2	2	2	3	3	4	4	4	3	3	2	3	4	3	3	3	4	2	1	3	1	3	3	0.0227273	-1.95455
CV0083	2	4	3	2	3	5	2	2	2	2	2	1	1	3	3	1	3	2	2	3	1	1	2	3	3	3	3	4	4	3	3	4	4	3	4	2	3	3	3	4	4	4	3	1	2	3	0.00726533	1.80645
CV0084	2	4	1	1	5	5	2	1	2	2	4	1	1	2	3	2	3	2	2	2	1	1	2	4	4	1	2	4	4	4	4	2	1	4	2	4	4	4	4	3	3	4	3	3	2	3	0.00726533	1.80645
CV0090	2	3	6	3	7	5	1	1	1	1	1	3	1	4		1	3	2	2	2	3	3	2	2	3	3	3	3	3	4	4	3	3	1	2	1	3	3	3	3	2	1	3	1	2	3	0.0111712	-2.24
CV0092	1	2	1	2	1	2	6	5	2	2	2	1	1	4	4	2	3	2	1	2	1	1	2	3	2	1	3	3	3	3	3	3	3	3	3	3	3	3	1	3	3	1	3	2	3	1	0.00726533	1.80645
CV0094	2	2	1	2	1	2	2	1	1	1	1	1	1	4	4	2	5	2	1	1	4	4	4	3	1	3	4	3	3	3	4	4	4	4	4	4	1	1	1	4	4	4	2	1	3	1	0.0414201	-2.07692
CV0096	2	2	1	2	1	3	3	2	1	1	1	1	1	1	2	2	3	2	1	2	1	1	3	4	1	2	3	3	4	2	3	4	2	4	4	1	3	4	4	4	1	1	2	1	3	2	0.0111712	-2.24
CV0097	2	2	1	2	2	3	2	2	5	2	1	1	1	2	4	5	1	2	2	2	1	1	2	2	2	1	4	4	4	2	2	4	4	4	4	4	4	1	4	4	4	4	1	1	1	1	0.0249433	2.04762
CV0098	1	2	1	2	1	3	3	1	2	2	2	2	1	2	2	2	3	2	2	2	1	2	2	3	3	3	3	3	3	3	3	3	3	3	3	3	3	3	3	3	3	2	2	2	4	2	0.00726533	1.80645
CV0099	1	2	1	2	1	2	6	1	1	1	1	1	1	1	1	2	3	2	1	2	1	1	2	3	4	3	2	3	3	4	4	4	1	2	4	3	2	2	2	2	2	4	2	1	2	3	0.0111712	-2.24
CV0101	1	2	1	2	1	2	1		2	2	4	2	1	3	3	2	5	2	3	2	4	4	2	3	3	1	3	4	4	2	4	4	3	4	2	3	3	3	4	4	3	3	1	1	4	2	0.0357143	1.92857
CV0102	1	2	1	3	1	5	4	2	2	2	1	1	1	1	1	4	3	2	1	2	1	1	2	3	3	3	3	3	3	3	3	3	3	3	3	3	3	1	1	4	3	4	2	2	2	1	0.00726533	1.80645
CV0103	1	2	1	4	1	4	6	5	2	2	2	1	1	4	4	2	5	2	2	2	1	2	2	3	3	3	4	4	4	4	4	4	4	3	3	4	3	3	3	3	3	3	3	1	2	1	0.0357143	1.92857
CV0105	1	2	1	2	1	2	1	1	1	1	2	1	1	1	1	3	2	2	2	2	1	1	2	3	2	1	3	1	3	3	4	2	1	3	2	3	3	3	3	3	2	1	2	1	4	1	0.15625	-2.25
CV0107	2	2	1	4	1	4	4	3	1	1	1	1	1	2	1	3	5	2	1	2	3	3	3	3	1	4	3	3	3	4	4	3	4	4	2	2	3	3	3	3	2	4	3	1	4	2	0.0414201	-2.07692
CV0109	2	2	1	3	2	3	1	2	1	1	2	1	1	1	1	1	3	2	1	2		4	2	3	1	1	3	3	3	3	2	2	3	2	3	3	2	2	2	4	2	2	3	1	2	1	0.0111712	-2.24
CV0113	1	3	1	3	1	1	2	2	1	1	1	3	1	2	1		3	2	3	3	3	3	2	2	1	1	2	4	3	2	2	3	3	2	1	4	2	1	2	4	2	1	1	2	3	1	0.0111712	-2.24
CV0119	2	3	3	3	4	5	2	2	2	2	4	2	1	1	1	3	1	2	1	2	4	4	2	2	2	2	4	1	4	4	4	4	4	2	3	1	1	1	4	4	2	1	3	1	2	3	0.0249433	2.04762
CV0122	2	3	2	3	3	5	5	4	3	2	1	1	1	3	1	2	3	2	1	2	3	4	2	2	1	4	4	2	4	4	4	4	4	2	2	2	4	4	4	4	2	4	3	1	2	4	0.00726533	1.80645
CV0124	1	2	4	5	3	5	5	5	2	2	4	1	1	4	4	4	2	2	2	1	1	1	2	3	3	1	3	1	3	3	3	3	3	2	1	1	1	1	2	3	2	1	2	1	3	2	0.1	1.8
CV0126	2	3	1	2	2	1	2		1	1	1	1	1	1	1	2	3	2	1	2	1	1	2	1	3	1	3	2	1	3	3	3	3	2	2	1	1	3	1	3	2	2	2	2	4	1	0.0111712	-2.24
CV0129	2	2	2	2	3	5	2	2	1	1	2	2	1	3	1	2	6	2	1	2	1	4	3	3	3	3	3	3	3	3	3	3	3	3	3	3	1	1	1	1	1	1	1	2	2	4	0.015625	-1.125
CV0130	1	4	1	2	2	5	3	1	1	1	2	1	1	1	1	2	5	2	2		2	2	2	3	3	3	3	3	3	3	3	3	3	3	3	3			3	3	3	3	2	1	2	2	0.0414201	-2.07692
CV0131	1	4	1	3	1	3	2	2	2	2	4	1	1	2	1	2	1	2	1	1	4	1	4	4	4	4	4	4	4	2	4	4	4	4	4	4	4	3	4	2	4	1	2	1	1	2	0.0249433	2.04762
CV0132	1	4	1	2	4	5	6	5	2	2	3	1	1	1	1	2	5	2	1	2	1	1	2	3	3	1	3	3	3	3	2	3	3	4	2	3	1	1	1	4	3	1	3	2	2	2	0.0357143	1.92857
CV0133	2	5	1	2	1	2	2	1	1	1	1	1	1	2	4	2	5	2	1	2	3		3	4	2	1	3	4	4	4	4	2	1	4	4	4	1	1	1	4	1	4	3	2	3	4	0.0414201	-2.07692
CV0135	1	2	1	2	2	4	6	5	2	2	3	1	1	4	4	2	4	2	1	1	3	3	2	3	3	3	3	3	3	3	3	3	3	3	3	3	1	1	1	3	3	1	3	1	4	2	0.0571429	1.57143
CV0140	2	2	4	6	3	5	4	2	2	2	1	2	1	1	4	1	1	2	2	2	3	4	2	1	1	1	3	1	2	3	4	1	3	2	1	4	2	2		4	3	2	2	1	2	2	0.0249433	2.04762
CV0145	1	2	4	2	2	5	4	2	1	1	2	1	1	1	1	1	4	2	1		2	2	1	1	1	2		1	2	3	3	3	3	1	1	1	1	3	2	4	2	1	2	1	1	2	0.175	-2.75
CV0147	2	2	2	2	2	1	1	1	1	1	1	1	2	2	1	3	4	2		2	4	3		1	1	2	2	2	3	4	4	4	4	3	3	4	3		3	4	2	1	1	2	1	2	0.175	-2.75
CV0149	2	3	1	2	2	4	2	1	5	2	2	1	1	1	2	2	1	2	2	2	1	1	2	3	1	1	3	3	4	3	3	3	3	2	2	2	1	3	3	2	2	1	2	1	2	1	0.0249433	2.04762
CV0153	2	5	1	6	3	5	2	2	1	1	1	1	1	2	2	2	6	2	2		4	3	2	3	2	2	4	4	4	3	3	4	4	4	4	4	3	3	3	4	1	1	2	1	4	1	0.015625	-1.125
CV0157	2	2	6	5	7	5	6	5	3	2	2	1	1	1	1	1	3	2	2	2	1	1	2	2	3	3	2	4	3	3	3	3	2	2	3	3	3	3	3	4	2	3	2	2	4	2	0.00726533	1.80645
CV0159	1	2	2	4	3	5	6	1	5	2	2	1	1	1	1	1	5	2	1	2	1	3	2	3	3	3	3	3	4	3	3	3	2	4	3	4	4	4	4	4	2	4	3	1	4	3	0.0357143	1.92857
CV0164	2	2	4	6	4	5	6	5	1	1	1	1	1	4	1	1	1	2	1	2	3	2	3	3	3	3	3	3	3	3	3	3	1	4	3	3	2	3	2	3	1	4	1	1	3	2	0.0227273	-1.95455
CV0168	2	2	6	4	7	5	6	5	3	2	1	1	1	4	4	5	4	2	2	3	4	4	2	3	4	4		4	4	2	3	3	3	3	3	2	1		1	4	2	4	2	1	2	3	0.0571429	1.57143
CV0173	1	2	1	1	2	4	6	5	1	1	3	1	1	2	2	2	1	2	2	2	2	2	2	3	3	3	3	3	3	3	3	3	3	3	3	3											0.0227273	-1.95455
CV0174	1	2	1	3	1	4	2	1	1	1	1	1	1	4	4	5	3	2	1	3	1	1	2	3	3	3	3	3	3	3	3	3	3	3	3	1	1	1	1	4	3	3	3	3	2	3	0.0111712	-2.24
CV0178	2	4	1	2	4	5	2	1	4	2	2	1	3	4	1	2	3	2	2	3	1	1	1	2	4	1	3	3	3	4	4	4	3	2	2	3	1	1	3	4	2	4	2	1	4	1	0.00726533	1.80645
CV0179	1	2	1	2	2	2	6	1	1	1	2	1	1	2	1	1	6	2	1	2	1	4	2	4	4	1	4	3	3	4	4	4	2	4	3	3	1	1	1	3	3	4	1	1	3	3	0.015625	-1.125
CV0180	2	3	1	2	3	5	2	1	4	2	2	2	1	1	1	2	5	2	2	2	3	4	2	2	1	1	3	3	1	3	2	3	3	1	1	1		3		3	3		2	1	2	2	0.0357143	1.92857
CV0181	2	4	1	2	3	5	6	5	3	2	1	1	1	1	2		3	2	1	2	1	1	2	3	3	3	3	3	3	3	3	3	3	3	3	3	3	3	3	3	3	3	2	2	4	2	0.00726533	1.80645
CV0184	2	2	1	3	1	4	2	1	1	1	4	1	1	2	2	2	3	2	2	3	4	4	3	3	3	2	3	4	3	3	3	2	2	4	3	4	2	3	3	2	3	3	1	2	1	1	0.0111712	-2.24
CV0185	1	2	1	3	1	4	1	2	1	1	3	1	3	2	2	2	6	2	1	2	1	4	2	3	1	1	3	4	4	3	2	1	3	4	3	1	2	1	3	3	4	2	3	2	2	3	0.015625	-1.125
CV0187	2	2	1	4	2	4	2	1	1	1	1	1	1	1	2	1	6	2	4	2	1	1	2	2	2	3	3	2	3	4	4	4	2	4	3	2	3	4	3	4	2	4	2	1	4	3	0.015625	-1.125
CV0188	2	2	1	3	1	4	2	1	2	2	3	2	1	2	2	2	3	2	1	2	1	1	2	3	3	1	3	3	3	3	3	3	1	3	3	3	1	1	1	3	3	1	2	2	4	1	0.00726533	1.80645
CV0189	2	3	4	2	3	1	2	1	1	1	2	4	1	4	4	3	1	2	1	1	1	1	1	2	1	3	1	1	2	1	2	4	4	1	1	1		2	3	4	1	1	3	1	2	3	0.0227273	-1.95455
CV0195	1	3	2	1	1	2	1	5	1	1	1	4	1	2	1	3	1	2	4	3	2	3	4	2		3	2		3	2		3		2	3	4	2	1	2	1	3	2	2	1	2	1	0.0227273	-1.95455
CV0200	2	3	2	3	2	3		1	5	2	3	1	1	1	1	2	3	2	1	2	1	1	2	3	3	3	3	3	4	2	3	4	4	3	3	4	1	1	1	3	2	3	2	1	3	2	0.00726533	1.80645
CV0206	2	4	3	4	3	5	4	3	5	2	2	1	1	1	2	1	3	2	2	2	3	3	2	3	3	3	3	3	3	3	3	3	3	3	3	3	1	1	3	3	2	1	3	1	2	2	0.00726533	1.80645
CV0209	2	4	4	3	3	5	5	4	1	1	2	1	1	1	2	2	3	2	1	2	2	3	2	3	3	1	2	2	3	2	3	3	3	3	3	1	1	1	1	3	3	1	2	2	3	1	0.0111712	-2.24
CV0210	2	4	5	2	2	5	6	5	2	2	2	1	1	3	2	2	3	2	1	3	3	3	3	3	3		3	3	3	3	3	3	3	3	3	3	3	1	1	3	1	3	2	2	2	3	0.00726533	1.80645
CV0213	1	2	2	5	2	5	2	1	1	1	1	1	1	1	4	4	5	2	1	2	3	3	2	3	3	3	3	3	3	4	3	3	3	2	4	2	1	1	4	3	3	3	3	1	4	3	0.0414201	-2.07692
CV0216	2	2	3	2	3	5	4	3	1	1	2	2	1	3	2	2	6	2	3	4	4		2	3	3	2	3	2	2	3	3	3	3	3	2	4				2	3	4	1	1	1	3	0.015625	-1.125
CV0217	2	3	1	4	2	5	2	1	4	2	3	1	1	2	1	1	1	2	1	2	1	1	2	3	3	3	4	4	2	3	3	3	3	3	3	3	1	3	3	4	2	1	2	1	2	1	0.0249433	2.04762
CV0218	1	1	2	4	1	1	4	3	4	2	2	1	1	2	2	3	3	2	2	2	1	1	1	3	3	1	3	3	3	3	3	3	3	2	3	4	1	1	1	4	2	1	3	2	2	3	0.00726533	1.80645
CV0220	1	3	2	3	3	5	2	2	2	2	3	1	1	2	1	2	5	2	1	2		4	2	2	1	4	4	2	4	4	2	4	4	4	4	3	4	4	4	4	4	4	1	1	1	3	0.0357143	1.92857
CV0221	1	3	1	2	3	5	1	1	5	2	1	1	1	4	4	4	4	2	1	3	3	4	3	4	4	4	3	4	3	3	3	3	4	4	2	4	3	1	1	4	4	4	3	1	2	3	0.0571429	1.57143
CV0225	1	3	2	4	1	5	6	4	1	1	1	1	1	1	1	1	3	2	1	3	4	4	3	3	4	4	3	3	4	3	3	3	2	2	4	4	1	1	3	4	1	2	2	1	4	4	0.0111712	-2.24
CV0226	2	3	1	2	3	1	1	2	3	2	1	1	1	1	1	2	3	2	2	2	4	4	2	3	3	3	3	3	3	3	3	3	3	3	3	3	3	3	3	3	1	2	3	1	1	1	0.00726533	1.80645
CV0229	3	3	1	2	2	1	2	1	4	2	2	1	1	1	1	2	1	2	1	2	1	3	2	3	1	1	3	3	4	2	1	1	4	4	2	3	1	1	1	3	4	1	3	2	1	1	0.0249433	2.04762
CV0233	1	4	1	3	3	5	4	4	1	1	1	1	1	2	2	2	3	2	2	2	1	1	3	3	1	3	3	4	4	3	3	3	2	4	3	4	1	4	4	3	3	4	2	2	3	2	0.0111712	-2.24
CV006	1	2	4	2	5	5	1	1	1	1		2	3	2	1	5	1	3	1	2	1	1	3	4	2	3	4	4	4	3	3	4	4	4	4	4	3	1	3	4	4	4	3	1	2	2	0.0227273	-1.95455
CV009	2	2	5	1	7	5			1	1	1	3	3	3	2	1	5	3	3	3	3	3	3	3	3	3	3	3	3	3	3	3	3	3	3	3	1	1	1	4	3	2	3	1	2	1	0.0414201	-2.07692
CV0016	1	2	5	2	6	5	2	1	1	1	1	2	2	4	4	5	3	3	1	2	1	1	1	3	4	4	3	2	2	3	3	4	3	3	3	3					2	1	1	1	2	1	0.0111712	-2.24
CV0019	1	2	5	2	5	5	2	1	2	2		2	3	4	1	2	3	3		2				2	3	3	2	3	3	4	4	3	3	2	2	1	3		2	4	2	3	2	2	2	1	0.00726533	1.80645
CV0023	2	2	1	3	4	4	1	1	1	1	1	1	1	3	3	2	1	3	3	3	3	3	3	3	3	1	3	3	3	3	2	3	3	3	3	3	2		3	3	2	1	2	2	1	2	0.0227273	-1.95455
CV0030	2	3	4	2	3	5	3	2	1	1	1	1	1	3	4	2	1	3						2		4	4	2	2	2	2	4	2	1	1	1	1	2	1	3	1	1	1	1	1	1	0.0227273	-1.95455
CV0033	2	2	2	3	3	5	2	3	2	2	2	2	1	3	2	4	4	3	3	3	2	2	2	3	3	3	2	3	3	3	3	3	3	3	2	3	3	3	3	3	2	2	2	1	4	4	0.0571429	1.57143
CV0042	2	2	1	4	1	4	2	1	5	2	2	2	1	2	1	2	1	3	3	2	1	1	3	4	3	4	4	4	4	2	2	3	2	4	4	4	1	2	1	4	2	2	1	2	2	1	0.0249433	2.04762
CV0053	2	2	1	3	4	3	3	2	5	2	3	1	2	3	3	2	3	3	1	2	1	1	2	3	2	1	3	3	3	2	2	3	2	2	3	3	2	2	2	4	1	4	3	1	3	2	0.00726533	1.80645
CV0060	2	1	2	3		5	2	1	1	1	1	1	1	2	1	2	3	3	1	2	3	3	3	2	3	4	4	4	2	2	2	2	2	4	2	4	4	4	4	4	4	4	1	1	2	3	0.0111712	-2.24
CV0093	1	2	1	2	1	2	2	1	5	2	2	1	1	4	4	2	1	3	2	2	1	1	2	3	2	4	3	4	4	2	2	3	2	4	2	4	1	3	2	3	4	4	2	2	2	3	0.0249433	2.04762
CV0095	2	2	1	2	1	1	3	2	1	1	2	1	1	1	1	2	3	3	2	3	1	1	3	3	3	2	3	2	3	3	2	3	3	3	2	3	1	1	1	3	3	1	2	1	3	2	0.0111712	-2.24
CV0100	1	2	1	2	1	4	6	5	2	2	1	1	1	1	1	3	1	3	1	2	1	1	3	3	3	3	3	3	3	3	3	3	2	4	3	2	1	1	1	3	4	4	2	1	2	3	0.0249433	2.04762
CV0104	1	2	1	2	1	2	2	2	1	1	2	1	3	1	1	1	6	3	3	3	3	3	3	3	3	3	3	3	3	3	3	3	3	3	3	3	1	1	1	4	4	4	1	1	2	3	0.015625	-1.125
CV0111	1	2	2	5	3	5	2	1	2	2	2	1	1	3	1	2	1	3	3	3	3	3	3	2	2	2	2	2	2	2	2	2	2	2	2	2	1	1	1	4	1	1	1	1	4	3	0.0249433	2.04762
CV0112	1	3	1	2	1	1	1	2	1	1	1	1	2	1	4	1	1	3	1	2	1	1	2	2	2	4	3	2	3	2	2	4	4	2	2	1	2	2	4	4	1	1	1	1	4	4	0.0227273	-1.95455
CV0116	2	3	1	3	1	5	2	1	1	1	1	1	3	1	1	1	3	3	2	3	2	4	2	4	4	2	4	4	2	4	4	4	4	2	2	1	3	4	3	4	3	2	2	2	1	3	0.0111712	-2.24
CV0118	2	2	5	4	7	5	2	1	1	1	1	1	1	4	1	2	3	3	2	3	1	1	3	3	2	2	3	2	2	3	3	2	2	2	2	2	4	4	3	4	2	1	1	2	2	1	0.0111712	-2.24
CV0120	2	3	1	2	1	4			4	2	4	1	1	2	2	1	3	3	1	3	1	1	3	3	1	1	3	3	3	3	3	3	3	3	3	1	1	1	1	4	3	1	3	1	3	3	0.00726533	1.80645
CV0127	2	3	3	1	2	5	2	1	2	2	3	2	1	1	1	2	3	3	1	3	3	3	2	3	3	1	3	2	1	3	3	3	3	3	3	1	1	1	3	3	2	1	2	2	2	3	0.00726533	1.80645
CV0138	2	1	2	5	5	5	6	5	2	2	1	1	1	2	4	2	5	3	1	2	4	4		3	3	3	3	3	2	3	3	3	3	2	3	2	3	1	2	3	3	1	2	2	4	4	0.0357143	1.92857
CV0141	1	4	3	4	3	5	2	1	3	2	2	1	2	2	2	1	1	3	2	2	4			1	1	1	3	2		3	4	4		2				3	2	4	1	1	1	1	2	1	0.0249433	2.04762
CV0148	2	3	3	6	3	5	6	5	2	2	3	1	1	3	1	2	1	3	1	2	1		2	3	3	3	3	3	3	3	3	3	3	4	4	4	4	4	4	3	4	4	2	2	2	4	0.0249433	2.04762
CV0150	2	3	1	2	2	5	2	1	2	2	2	2	1	1	1	2	1	3	1	2	1	1	2	2	1	4	4	3	4	4	3	4	4	2	3	4	1	4	1	4	2	1	3	1	2	3	0.0249433	2.04762
CV0163	2	2	2	4	3	5	6	5	1	1	1	1	1	2	2	1	5	3	2	2	4	4	2	3	3	3	3	3	3	3	3	3	3	3	3	3	3	3	3	3	3	3	2	2	2	3	0.0414201	-2.07692
CV0167	2	3	3	4	3	5	2	1	1	1	1	1		1	1	1	1	3	1	1	3	1	3	3	3	3		1	1	3	3	3	3	4	4	4	3	1	3	3	3	3	2	2	1	3	0.0227273	-1.95455
CV0170	2	4	4	2	3	5	6	5	1	1	2	1	1	1	2	2	3	3		2	4	1	2	3	4	4	3	2	3	2	3	3	1	4	2	2	1	3	4	4	1	4	3	1	2	3	0.0111712	-2.24
CV0177	2	2	6	5	7	5	1	3	3	2	1	1	1	1	1	1	1	3					2	3	3	3	3	3	3	3	3			4	4	4	1	1	1	4	3	1	3	1	2	3	0.0249433	2.04762
CV0182	1	3	1	3	3	3	3	1	1	1	2	2	1	1	1	2	5	3	2	2	4	4	2	3	2	4	4	3	3	4	3	3	4	4	4	4	1	1	4	4	2	2	3	1	1	3	0.0414201	-2.07692
CV0183	2	2	1	4	2	4	6	5	2	2	2	1	1	4	1	2	5	3				4	2	4	4	4	4	4	2	2	2	4	4	2	3	1	1	1	1	4	4	4	2	2	3	1	0.0357143	1.92857
CV0205	1	2	2	3	2	4	2	1	1	1	1	4	1	2	1	1	4	3	1	4	2			1	1	1	2	2	2	3	4	3			1	1	1	1	2	4	2	1	1	2	1	3	0.175	-2.75
CV0211	2	3	2	2	3	5	2	1	1	1	2	1	1	1	1	2	2	3	4	2	3	3	4	1	2	3	4	4	4	4	4	4	4	3	4	4	1	2	3	4	2	2	3	3	3	2	0.15625	-2.25
CV0212	2	2	1	3	2	3	4	3	2	2	2	1	1	1	3	2	5	3	3	3	3	3	3	3	3	3	3	3	3	3	3	3	3	3	3	3	4	4	4	4	1	1	2	1	2	3	0.0357143	1.92857
CV0215	1	3	3	1	3	5	2	1	2	2	3	2	1	1	1	1	3	3		2	3		2	3	1	1	3	3	4	3	3	3	3	4	3	3				4	3	1	3	3	2	3	0.00726533	1.80645
CV0219	2	2	3			5			1	1	2	1	1	2	2	1	3	3	3	2	4	4	2	3	3	2	3	4	4	3	3	2	2	2	4	2				3	4	4	3	3	1	3	0.0111712	-2.24
CV0223	2	3	1	4	3	5	1	1	1	1	3	1	1	1	1	3	1	3	1	2	3	3	3	3	2	1	4	4	4	4	3	3	4	4	2	3	2	2	2	4	4	1	2	1	1	3	0.0227273	-1.95455
CV0224	2	3	2	3	3	5	4	2	1	1	2	1	1	1	1	1	1	3	1	3	4	4	4	3	2	1	1	4	4	4	4	4	4	4	4	4	1	1	1	3	4	4	3	1	1	3	0.0227273	-1.95455
CV0228	1	3	1	3	1	3	2	1	5	2	2	1	1	4	1	2	3	3	4	2	3	3	2	3	3	3	3	3	4	3	3	3	3	4	3	4	4	4	4	4	2	4	2	1			0.00726533	1.80645
CV003	2	3	6	3	7	5	2	1	1	1	1	2	1	4	4	4	3	4	1	3	1	1	1	3	3	1	2	2	2	4	4	4	4	1	3	1	3	3	3	3	4	1	3	1	2	1	0.0111712	-2.24
CV0040	1	4	4	3	1	2	3	5	1	1	1	1	1	1	1	1	3	4	4	4	4	4	4	3	3	3	3	3	3	3	3	3	3	3	3	3	3	3	3	3	3	4	2	2	3	3	0.0111712	-2.24
CV0043	2	2	6	1	7	5	1	1	1	1		4	1	1	1	2	1	4	3	3	1	1		2	3	3	4	2	4	4	3	4	2	2	3	1	1	2	1	4	2	1	3	1	1	4	0.0227273	-1.95455
CV0061	2	2	3	2	3	5	1	1	2	2	3	2	1	3	1	1	3	4	1	2	1	1	2	2	3	2	4	4	4	2	2	3	3	4	4	4	1	1	1	4	3	4	3	1	2	4	0.00726533	1.80645
CV0125	2	4	3	5	3	5	6	5	2	2	3	1	1	2	4	2	5	4		2		4	2	2	4	3	3	3	4	3	3	3	4	3	3	4	3	3	3	4	4	2	2	1	2	3	0.0357143	1.92857
CV0137	1	3	6	3	7	5	2	1	2	2	2	1	1	2	1	4	1	4		2				2	3		2		3	2	3	3	2	2	2	1	1	1	3	3	1	1	3	1	2	1	0.0249433	2.04762
CV0171	2	3	2	2	3	5	3	2	2	2	2	1	1	1	1	2	3	4	1	2	3	1	3	3	3	1	3	3	4	3	3	3	3	4	4	4	1	1	1	3	4	4	2	1	1	3	0.00726533	1.80645
